# Supplementary material for: Involvement of neutrophils in machineries underlying the rupture of intracranial aneurysms in rats
Source: Sci Rep. 2020 Nov 17;10:20004. doi: 10.1038/s41598-020-74594-9 (PMC7672058; doi:10.1038/s41598-020-74594-9)
Supplement: Supplementary file 2 — Supplementary Table S1. [file 41598_2020_74594_MOESM2_ESM.xlsx]

## Sheet: Sheet1
	Supplementary Table S1. Primer sets used in RT-PCR analyses.
	Gene Symbol	Accession Number	Primer
			Forward	Reverse
	ACTB	NM_001101.5	CATACTCCTGCTTGCTGATCC	GATGCAGAAGGAGATCACTGC
	CTSB	NM_001908.5	CAGTGGGTCAGAAACAACTCC	TGCACTCTGCTAATCATGTGG
	CTSK	NM_000396.4	TCTGAACCACCTCTTCACTGG	CAAGGTGGATGAAATCTCTCG
	CTSL	NM_001912.5	TCCCTGTATTCCTGATTGTGC	ACAGTGGACCAAGTGGAAGG
	MMP1	NM_002421.4	ACTGCACATGTGTTCTTGAGC	ATGCAACTCTGACGTTGATCC
	MMP2	NM_004530.6	GTCCTGTTTGCAGATCTCAGG	ACCAAGAACTTCCGTCTGTCC
	MMP9	NM_004994.3	TCAGTGAAGCGGTACATAGGG	TTGACAGCGACAAGAAGTGG
	MMP12	NM_002426.6	AAACCTTCAGCCAGAAGAACC	TTCAGTCCCTGTATGGAGACC
	PTGS2	NM_000963.4	ACACCCTCTATCACTGGCATCC	AACATTCCTACCACCAGCAACC
	IL6	NM_000600.5	CATTTGTGGTTGGGTCAGG	AGTGAGGAACAAGCCAGAGC
	TNF	NM_000594.4	TCAGCAATGAGTGACAGTTGG	ATAGGCTGTTCCCATGTAGCC
	article title; Involvement of neutrophils in machineries underlying the rupture of intracranial aneurysms in rats Authors; Mika Kushamae, Haruka Miyata, Manabu Shirai, Kampei Shimizu, Mieko Oka, Hirokazu Koseki, Yu Abekura, Isao Ono, Kazuhiko Nozaki, Tohru Mizutani, Tomohiro Aoki
