# Supplementary material for: Involvement of neutrophils in machineries underlying the rupture of intracranial aneurysms in rats
Source: Sci Rep. 2020 Nov 17;10:20004. doi: 10.1038/s41598-020-74594-9 (PMC7672058; doi:10.1038/s41598-020-74594-9)
Supplement: Supplementary file 3 — Supplementary Table S2. [file 41598_2020_74594_MOESM3_ESM.xlsx]

## Sheet: Sheet2
	Supplementary Table S2. The list of over-expressed genes in aneurysms.
	Gene Symbol	Identifier	Fold change
	LOC103689942	ENSRNOG00000050105	10819.1
	Cxcl6	ENSRNOG00000002843	329.65
	Acan	ENSRNOG00000028992	141.65
	Postn	ENSRNOG00000012660	116.53
	LOC502907	ENSRNOG00000053661	84.3
	Lrrn4	ENSRNOG00000032989	79.81
	Cxcl3	ENSRNOG00000028043	76.87
	Calcb	ENSRNOG00000011074	75.48
	Apoc1	ENSRNOG00000018426	68.01
	Htr2b	ENSRNOG00000017625	61.38
	Mcemp1	ENSRNOG00000028259	61.26
	Mmp12	ENSRNOG00000030187	58.33
	Fabp4	ENSRNOG00000010805	58.27
	Sgcg	ENSRNOG00000014603	56.77
	Cela1	ENSRNOG00000004725	54.17
	Dmrtc2	ENSRNOG00000046142	53.22
	Tesb	ENSRNOG00000039398	50.25
	Sost	ENSRNOG00000020805	41.29
	Fetub	ENSRNOG00000001806	39.32
	Ccl21	ENSRNOG00000034290	38.35
	Siglec10	ENSRNOG00000037339	36.61
	RGD1563300	ENSRNOG00000025630	36.58
	Igsf7	ENSRNOG00000046121	34.2
	Aoc1	ENSRNOG00000008575	34.03
	Rab44	ENSRNOG00000001869	33.66
	Ifit1	ENSRNOG00000019050	30.22
	Dsg1	ENSRNOG00000016853	28.52
	Rnase2	ENSRNOG00000032133	28.42
	Prss42	ENSRNOG00000031971	28.37
	Nuggc	ENSRNOG00000018238	26.86
	Acod1	ENSRNOG00000009919	26.76
	Fam170b	ENSRNOG00000020077	26.36
	Cdkn2a	ENSRNOG00000059837	24.86
	Gdf3	ENSRNOG00000015331	23.91
	Ly6g6f	ENSRNOG00000027225	23.33
	Gdpd4	ENSRNOG00000028470	22.91
	Slc22a7	ENSRNOG00000018420	22.91
	Uts2b	ENSRNOG00000038512	22.91
	Trim55	ENSRNOG00000012723	22.56
	Nlrp12	ENSRNOG00000060745	22.51
	Clec1b	ENSRNOG00000057335	22.38
	Hmga2	ENSRNOG00000042460	21.68
	Gucy2c	ENSRNOG00000009031	20.9
	Ccl11	ENSRNOG00000007335	20.76
	Klk6	ENSRNOG00000031927	20.67
	LOC108350839	ENSRNOG00000038437	20.17
	AABR07065778.3	ENSRNOG00000048159	20.17
	AC135409.1	ENSRNOG00000038864	20.17
	Dppa1	ENSRNOG00000043293	20.17
	Cd300lb	ENSRNOG00000036728	19.37
	Mag	ENSRNOG00000021023	19.17
	Clec2d_1	ENSRNOG00000007866	19.14
	Mmp8	ENSRNOG00000009907	18.66
	LOC103690020	ENSRNOG00000005906	18.45
	Trem3	ENSRNOG00000013748	17.94
	Spp1	ENSRNOG00000043451	17.92
	Podnl1	ENSRNOG00000006741	17.92
	Gfi1b	ENSRNOG00000011353	17.75
	Mmp9	ENSRNOG00000017539	17.56
	Aqp12a	ENSRNOG00000004452	17.48
	Egfem1	ENSRNOG00000023908	17.44
	AABR07055875.1	ENSRNOG00000050603	17.44
	Ush1g	ENSRNOG00000028456	17.44
	Cyp2ab1	ENSRNOG00000042367	17.44
	Comp	ENSRNOG00000048472	17.4
	RGD1559482	ENSRNOG00000048771	17.36
	Acpp	ENSRNOG00000011820	17.3
	Mrgprx2	ENSRNOG00000033665	17.09
	LOC100912228	ENSRNOG00000046449	16.48
	P4ha3	ENSRNOG00000017118	16.03
	Tmem26	ENSRNOG00000027859	15.92
	Il1a	ENSRNOG00000004575	15.48
	Fabp5	ENSRNOG00000049075	15.07
	Sbk2	ENSRNOG00000038625	14.7
	LOC103695172	ENSRNOG00000032195	14.7
	Crybb3	ENSRNOG00000047673	14.7
	Gpnmb	ENSRNOG00000008816	14.29
	Ren	ENSRNOG00000002937	14.22
	Dntt	ENSRNOG00000013615	14.19
	LOC103690326	ENSRNOG00000057189	14.05
	Plp1	ENSRNOG00000002419	13.42
	Barhl2	ENSRNOG00000002117	13.12
	LOC681341	ENSRNOG00000047077	12.97
	Meox1	ENSRNOG00000020803	12.86
	Lgals2	ENSRNOG00000008539	12.77
	Stfa2l2	ENSRNOG00000050586	12.77
	Siglec15	ENSRNOG00000033588	12.72
	Gp1bb_2	ENSRNOG00000046981	12.62
	Nkx6-2	ENSRNOG00000017748	12.37
	Adam8	ENSRNOG00000017897	12.35
	Ugt8	ENSRNOG00000009345	12.33
	Tmem40	ENSRNOG00000010430	12.16
	Muc20	ENSRNOG00000001776	12.02
	Mcoln3	ENSRNOG00000015024	12
	LOC299277	ENSRNOG00000037743	11.97
	Slc17a3	ENSRNOG00000032745	11.97
	Dsg2	ENSRNOG00000016526	11.93
	Clec4d	ENSRNOG00000010181	11.67
	Oit3	ENSRNOG00000046365	11.59
	Lilrb4	ENSRNOG00000027811	11.54
	LOC691141	ENSRNOG00000033256	11.49
	gene:ENSRNOG00000033109	ENSRNOG00000033109	11.48
	Mcoln2	ENSRNOG00000015089	11.27
	Slc36a3	ENSRNOG00000021310	11.14
	Col15a1	ENSRNOG00000060381	11.07
	Ccl9	ENSRNOG00000028548	11.05
	Atp4a	ENSRNOG00000020985	10.99
	Gpd1	ENSRNOG00000056457	10.87
	Oscar	ENSRNOG00000055716	10.82
	C1qtnf9	ENSRNOG00000013793	10.76
	Pax1	ENSRNOG00000024882	10.45
	Mepe	ENSRNOG00000002154	10.32
	Nkx2-2	ENSRNOG00000012728	10.3
	Trh	ENSRNOG00000011824	10.3
	Mfrp	ENSRNOG00000039107	10.3
	Slamf6	ENSRNOG00000038286	10.28
	Erfe	ENSRNOG00000024688	10.24
	RGD1565355	ENSRNOG00000043176	10.23
	Pla2g7	ENSRNOG00000025691	10.17
	Ltbp2	ENSRNOG00000012094	10.03
	Scimp	ENSRNOG00000037409	9.84
	Prnd	ENSRNOG00000021260	9.68
	Hk3	ENSRNOG00000026235	9.66
	LOC108348091	ENSRNOG00000047663	9.53
	Fam167b	ENSRNOG00000049425	9.51
	FAM187A	ENSRNOG00000002918	9.47
	Tcf23	ENSRNOG00000025736	9.39
	Padi3	ENSRNOG00000006950	9.35
	Arl14	ENSRNOG00000049827	9.23
	Tmem119	ENSRNOG00000000700	9.09
	Nrg1	ENSRNOG00000010392	9.02
	Ccdc150	ENSRNOG00000013318	8.89
	Nppb	ENSRNOG00000008141	8.75
	Lst1	ENSRNOG00000000855	8.69
	Igf2bp3	ENSRNOG00000009052	8.64
	Nipal4	ENSRNOG00000006255	8.61
	Lexm	ENSRNOG00000030914	8.57
	S100a9	ENSRNOG00000011483	8.52
	Rgr	ENSRNOG00000012396	8.48
	RGD1562415	ENSRNOG00000052877	8.44
	A4gnt	ENSRNOG00000042649	8.36
	Agtr1a	ENSRNOG00000018346	8.34
	Gjc2	ENSRNOG00000038328	8.26
	Hgd	ENSRNOG00000002701	8.23
	Nilr1	ENSRNOG00000054954	8.18
	Atp10b	ENSRNOG00000003781	8.13
	Slpil2	ENSRNOG00000029508	8.01
	Gjb1	ENSRNOG00000003746	7.91
	Slpi	ENSRNOG00000046699	7.77
	Hmox1	ENSRNOG00000014117	7.74
	Tmem217	ENSRNOG00000046758	7.7
	Cd5l	ENSRNOG00000023068	7.69
	RGD1305807	ENSRNOG00000010497	7.64
	Col20a1	ENSRNOG00000010326	7.57
	Lgi3	ENSRNOG00000011323	7.57
	Galnt6	ENSRNOG00000033059	7.55
	Rbm44	ENSRNOG00000024878	7.55
	Dmbt1	ENSRNOG00000020560	7.53
	Prss46	ENSRNOG00000020981	7.49
	Clec4b2	ENSRNOG00000027655	7.47
	Serinc2	ENSRNOG00000012989	7.42
	Hsd11b2	ENSRNOG00000017084	7.42
	H1foo	ENSRNOG00000025251	7.41
	Selp	ENSRNOG00000002794	7.25
	Serpinb8	ENSRNOG00000002396	7.22
	Lgals3	ENSRNOG00000010645	7.22
	Rgsl1	ENSRNOG00000026952	7.05
	Ccl7	ENSRNOG00000000239	7.03
	Fcrl1	ENSRNOG00000034230	7.02
	Lcn5	ENSRNOG00000058597	6.96
	Cdkn2b	ENSRNOG00000006735	6.96
	Olr1639	ENSRNOG00000050975	6.96
	F7	ENSRNOG00000032737	6.96
	Cd68	ENSRNOG00000037563	6.93
	Ankrd2	ENSRNOG00000013840	6.85
	Il1rn	ENSRNOG00000005871	6.85
	Parpbp	ENSRNOG00000004682	6.8
	Itgb2	ENSRNOG00000001224	6.79
	Epyc	ENSRNOG00000004717	6.73
	Ncf1	ENSRNOG00000001480	6.66
	AABR07048387.1	ENSRNOG00000060520	6.6
	Apoa2	ENSRNOG00000003500	6.6
	Treml1	ENSRNOG00000040109	6.59
	Il6	ENSRNOG00000010278	6.51
	Lipc	ENSRNOG00000060338	6.5
	Clcnka	ENSRNOG00000052368	6.48
	Neil3	ENSRNOG00000011688	6.44
	Ly49si1	ENSRNOG00000061895	6.43
	Cdca3	ENSRNOG00000015529	6.37
	Rxfp1	ENSRNOG00000024120	6.36
	Rrh	ENSRNOG00000053349	6.33
	AABR07030729.1	ENSRNOG00000030224	6.32
	Crybb1	ENSRNOG00000047653	6.28
	Cd19	ENSRNOG00000018311	6.25
	LOC682793	ENSRNOG00000033686	6.22
	Cuzd1	ENSRNOG00000029945	6.21
	LOC100360575_2	ENSRNOG00000046941	6.21
	Il22ra2	ENSRNOG00000012259	6.13
	RGD1311892	ENSRNOG00000025948	6.08
	Plaur	ENSRNOG00000037931	6.05
	Rnf128	ENSRNOG00000055721	6.01
	Bcl2a1	ENSRNOG00000047606	5.97
	Mmp13	ENSRNOG00000008478	5.96
	LOC108348047	ENSRNOG00000049422	5.96
	Cxcr4	ENSRNOG00000003866	5.93
	Krt76	ENSRNOG00000031785	5.92
	LOC103689974	ENSRNOG00000009559	5.91
	Nabp1	ENSRNOG00000015416	5.9
	LOC100364116	ENSRNOG00000030426	5.9
	S100a8	ENSRNOG00000011557	5.89
	Tnfsf11	ENSRNOG00000049547	5.89
	Pigz_1	ENSRNOG00000047384	5.88
	Sapcd2	ENSRNOG00000013069	5.86
	Arl11	ENSRNOG00000014653	5.85
	Meiob	ENSRNOG00000014711	5.82
	Acp5	ENSRNOG00000046261	5.8
	Pigz_2	ENSRNOG00000047082	5.77
	Hnrnpa3_2	ENSRNOG00000027006	5.72
	Smpdl3a	ENSRNOG00000000815	5.72
	Nox4	ENSRNOG00000013925	5.64
	Cthrc1	ENSRNOG00000004578	5.62
	Ptprh	ENSRNOG00000058906	5.6
	Gpr176	ENSRNOG00000005971	5.56
	Ibsp	ENSRNOG00000002158	5.55
	Fgfbp1	ENSRNOG00000003095	5.51
	RGD1305298	ENSRNOG00000007184	5.49
	Etv4	ENSRNOG00000020792	5.49
	Il2	ENSRNOG00000017348	5.48
	Plvap	ENSRNOG00000017676	5.48
	AABR07025299.1	ENSRNOG00000047664	5.48
	LOC681241	ENSRNOG00000021898	5.48
	Aire	ENSRNOG00000001213	5.48
	Mapk13	ENSRNOG00000000515	5.46
	Calca	ENSRNOG00000011130	5.43
	Kcna6	ENSRNOG00000052486	5.41
	Ube2t	ENSRNOG00000005038	5.38
	Dusp5	ENSRNOG00000014061	5.34
	Srpx2	ENSRNOG00000003715	5.34
	Penk	ENSRNOG00000008943	5.31
	Cenph	ENSRNOG00000018615	5.3
	Rbp7	ENSRNOG00000015850	5.21
	Sox9	ENSRNOG00000002607	5.18
	Ppef1	ENSRNOG00000027331	5.18
	Dsc2	ENSRNOG00000039969	5.16
	Tm4sf19	ENSRNOG00000001757	5.14
	Melk	ENSRNOG00000013598	5.08
	Folr1	ENSRNOG00000019902	5.07
	Hck	ENSRNOG00000009331	5.07
	Nrap	ENSRNOG00000016714	5.05
	Spc25	ENSRNOG00000006731	5.03
	Hnf1b	ENSRNOG00000002598	4.98
	gene:ENSRNOG00000055986	ENSRNOG00000055986	4.95
	Mreg	ENSRNOG00000015774	4.95
	Xdh	ENSRNOG00000007081	4.93
	Gngt2	ENSRNOG00000006108	4.93
	Esco2	ENSRNOG00000015921	4.93
	Col6a4	ENSRNOG00000031782	4.87
	Slc37a2	ENSRNOG00000039390	4.84
	Gpr3	ENSRNOG00000009540	4.79
	Krt7	ENSRNOG00000008057	4.79
	LOC102552663	ENSRNOG00000038215	4.78
	Trem2	ENSRNOG00000013578	4.78
	Gdf15	ENSRNOG00000019661	4.77
	Plet1	ENSRNOG00000024346	4.74
	Fam167a	ENSRNOG00000011316	4.74
	LOC100910678	ENSRNOG00000043400	4.73
	Abca1	ENSRNOG00000018126	4.69
	Gal3st1	ENSRNOG00000042041	4.65
	Rhag	ENSRNOG00000050121	4.6
	C9	ENSRNOG00000013736	4.58
	Kcnv2	ENSRNOG00000012566	4.57
	Shcbp1	ENSRNOG00000053026	4.57
	LOC681325	ENSRNOG00000023005	4.57
	Tnip3	ENSRNOG00000054524	4.56
	Lrrc63	ENSRNOG00000038291	4.51
	Ctsd	ENSRNOG00000020206	4.48
	Ftl1l1	ENSRNOG00000034150	4.48
	Cldn23	ENSRNOG00000011424	4.47
	Klra5_4	ENSRNOG00000062297	4.46
	Best4	ENSRNOG00000018749	4.46
	Csprs	ENSRNOG00000017256	4.46
	Umodl1	ENSRNOG00000001157	4.46
	Vdr	ENSRNOG00000054420	4.42
	Ccl3	ENSRNOG00000011205	4.42
	LOC681458	ENSRNOG00000013279	4.41
	Ptprv	ENSRNOG00000005277	4.4
	Cym	ENSRNOG00000018236	4.39
	Mms22l	ENSRNOG00000006996	4.39
	Fap	ENSRNOG00000005679	4.35
	Upk1a	ENSRNOG00000024331	4.34
	Trpv2	ENSRNOG00000003104	4.28
	Rgcc	ENSRNOG00000042960	4.25
	Plxnb3	ENSRNOG00000061731	4.25
	Kif20b	ENSRNOG00000018929	4.24
	LOC688473_2	ENSRNOG00000020641	4.24
	Ccl12	ENSRNOG00000029768	4.22
	Runx2	ENSRNOG00000020193	4.21
	Scube1	ENSRNOG00000010617	4.17
	Akr1b10	ENSRNOG00000009734	4.14
	Atf3	ENSRNOG00000003745	4.14
	Hnf1a	ENSRNOG00000001183	4.11
	Nusap1	ENSRNOG00000004921	4.08
	Ccl1	ENSRNOG00000021851	4.04
	Il36b	ENSRNOG00000043323	4.03
	Cidec	ENSRNOG00000009153	3.99
	RGD1561853	ENSRNOG00000050286	3.99
	LOC102549852	ENSRNOG00000022941	3.98
	Papss2	ENSRNOG00000011068	3.98
	Itgax	ENSRNOG00000036703	3.97
	Mmp2	ENSRNOG00000016695	3.95
	Timd2	ENSRNOG00000021345	3.94
	RGD1560455	ENSRNOG00000037838	3.94
	Gabrr2	ENSRNOG00000007490	3.92
	Slc11a1	ENSRNOG00000014956	3.85
	LOC303566	ENSRNOG00000020908	3.85
	RGD1304963	ENSRNOG00000008942	3.84
	Cryba2	ENSRNOG00000017996	3.82
	Meltf	ENSRNOG00000001739	3.82
	Ftl1	ENSRNOG00000031506	3.8
	RGD1566189	ENSRNOG00000029082	3.79
	Slco5a1	ENSRNOG00000008966	3.79
	Sema7a	ENSRNOG00000007687	3.79
	Tnfaip2	ENSRNOG00000010165	3.76
	Dsn1	ENSRNOG00000006236	3.75
	LOC688473_1	ENSRNOG00000033244	3.74
	Cxcl1	ENSRNOG00000002802	3.74
	Cep72	ENSRNOG00000015465	3.73
	RGD1563917	ENSRNOG00000017273	3.72
	Cryba4	ENSRNOG00000049770	3.72
	Csf2ra	ENSRNOG00000049782	3.72
	Anpep	ENSRNOG00000014610	3.71
	Apobec1	ENSRNOG00000015411	3.7
	Abcg1	ENSRNOG00000001158	3.7
	LOC102553715_1	ENSRNOG00000002382	3.69
	Treml4	ENSRNOG00000042360	3.66
	Litaf	ENSRNOG00000002520	3.66
	Cst7	ENSRNOG00000006767	3.65
	Mgst1	ENSRNOG00000007743	3.64
	Spag5_2	ENSRNOG00000011777	3.64
	Cd53	ENSRNOG00000017874	3.62
	Mos	ENSRNOG00000008567	3.62
	Pyy	ENSRNOG00000020877	3.59
	Sphkap	ENSRNOG00000016388	3.58
	Pole2	ENSRNOG00000004242	3.57
	Dapl1	ENSRNOG00000005743	3.54
	LOC680910	ENSRNOG00000048881	3.54
	RGD1562667	ENSRNOG00000045888	3.53
	Acpt	ENSRNOG00000021659	3.52
	Mboat1	ENSRNOG00000027125	3.5
	Klra5_3	ENSRNOG00000058775	3.49
	En2	ENSRNOG00000006846	3.48
	Lyz2	ENSRNOG00000005825	3.44
	Eps8l1	ENSRNOG00000027942	3.43
	Sgo1	ENSRNOG00000022499	3.43
	Slc16a14	ENSRNOG00000017072	3.43
	Nfil3	ENSRNOG00000011668	3.4
	Htra1	ENSRNOG00000020533	3.39
	Stap1	ENSRNOG00000002014	3.36
	Rnf183	ENSRNOG00000014861	3.35
	Plod2	ENSRNOG00000030183	3.34
	Arntl2	ENSRNOG00000001830	3.33
	Pkmyt1	ENSRNOG00000003657	3.33
	Tnnt3	ENSRNOG00000020332	3.29
	LOC100360087	ENSRNOG00000020843	3.28
	Arl5c	ENSRNOG00000036880	3.27
	S100a4	ENSRNOG00000011821	3.26
	Lbp	ENSRNOG00000014532	3.25
	Tmco2	ENSRNOG00000012340	3.25
	Higd1c	ENSRNOG00000046069	3.25
	Sectm1b	ENSRNOG00000036673	3.25
	Irx1	ENSRNOG00000033609	3.24
	Fndc1	ENSRNOG00000030210	3.24
	MGC105649	ENSRNOG00000050251	3.24
	Card14	ENSRNOG00000047367	3.24
	Cldn4	ENSRNOG00000001476	3.24
	Cd72	ENSRNOG00000017485	3.23
	Slc40a1_2	ENSRNOG00000003872	3.23
	RGD1560687	ENSRNOG00000004662	3.22
	Pax4	ENSRNOG00000008020	3.21
	Bcl2l14	ENSRNOG00000028632	3.18
	Stpg2	ENSRNOG00000023457	3.17
	Cd244	ENSRNOG00000004698	3.17
	LOC100359951	ENSRNOG00000030345	3.16
	Ctla4	ENSRNOG00000054129	3.16
	LOC100362384	ENSRNOG00000031540	3.16
	Tmem202	ENSRNOG00000026112	3.15
	Cd300lf	ENSRNOG00000021424	3.15
	Pcdh20	ENSRNOG00000013306	3.15
	Zfp711	ENSRNOG00000022391	3.14
	Rad51	ENSRNOG00000037302	3.13
	Clec12b	ENSRNOG00000053638	3.13
	LOC100910669	ENSRNOG00000033017	3.13
	Nat3	ENSRNOG00000029977	3.13
	Scara5	ENSRNOG00000014398	3.11
	Col5a3	ENSRNOG00000020525	3.1
	Art2b	ENSRNOG00000019687	3.07
	Pax8	ENSRNOG00000026203	3.05
	Cd109	ENSRNOG00000025332	3.04
	Steap3	ENSRNOG00000049471	3.03
	Kif18a	ENSRNOG00000005037	3.02
	Vwa5a	ENSRNOG00000000195	3.02
	Slc29a1	ENSRNOG00000019752	3.02
	Bdkrb1	ENSRNOG00000004488	3.01
	Ervfrd-1	ENSRNOG00000050672	3.01
	LOC500035	ENSRNOG00000031207	2.99
	Htr5b	ENSRNOG00000002549	2.99
	Rad54b	ENSRNOG00000039949	2.98
	Snrpg	ENSRNOG00000032232	2.95
	gene:ENSRNOG00000037368	ENSRNOG00000037368	2.92
	Spib	ENSRNOG00000019660	2.91
	Bgn	ENSRNOG00000055962	2.91
	Fxyd3	ENSRNOG00000021095	2.88
	Mgst2	ENSRNOG00000061857	2.88
	Cd226	ENSRNOG00000038197	2.88
	Slc25a43	ENSRNOG00000012756	2.87
	Hepacam2	ENSRNOG00000009711	2.85
	Pth2r	ENSRNOG00000015259	2.84
	Dnah12	ENSRNOG00000059865	2.84
	Upk3bl	ENSRNOG00000038896	2.83
	Noxa1	ENSRNOG00000009286	2.82
	Sat1	ENSRNOG00000003809	2.82
	Orc1	ENSRNOG00000008841	2.81
	Krt79	ENSRNOG00000058340	2.81
	Gpx3	ENSRNOG00000052564	2.81
	Sfrp4	ENSRNOG00000054957	2.78
	Npc1	ENSRNOG00000012016	2.78
	Pipox	ENSRNOG00000008798	2.77
	Dok3	ENSRNOG00000013564	2.77
	LOC103689977	ENSRNOG00000052613	2.76
	Fbln7	ENSRNOG00000017550	2.76
	Pmepa1	ENSRNOG00000050404	2.76
	Agmat	ENSRNOG00000012315	2.76
	LOC103692519_2	ENSRNOG00000055770	2.76
	Slfn4	ENSRNOG00000057092	2.75
	Ugt2b10	ENSRNOG00000001990	2.73
	Sytl3	ENSRNOG00000018321	2.72
	Incenp	ENSRNOG00000032929	2.72
	Pqlc3	ENSRNOG00000005126	2.72
	P2ry10	ENSRNOG00000037839	2.72
	Cldn15	ENSRNOG00000001419	2.71
	MGC94199_2	ENSRNOG00000026672	2.7
	Kcne3	ENSRNOG00000017054	2.69
	Slc38a6	ENSRNOG00000022622	2.68
	Pcsk1	ENSRNOG00000011107	2.67
	Trim46	ENSRNOG00000055433	2.67
	Fst	ENSRNOG00000011631	2.64
	Scin	ENSRNOG00000004498	2.64
	Dpep3	ENSRNOG00000019757	2.64
	LOC257642_1	ENSRNOG00000056970	2.63
	Acap1	ENSRNOG00000015674	2.63
	RGD1561143	ENSRNOG00000046184	2.63
	Crb3	ENSRNOG00000047322	2.62
	LOC690483	ENSRNOG00000032990	2.6
	Ppp1r27	ENSRNOG00000036690	2.59
	Mgp	ENSRNOG00000005695	2.56
	LOC100361475	ENSRNOG00000033891	2.56
	AABR07062183.1	ENSRNOG00000058993	2.55
	Dok2	ENSRNOG00000013922	2.54
	Igsf10	ENSRNOG00000013917	2.53
	Rho	ENSRNOG00000011144	2.53
	AABR07045454.1	ENSRNOG00000032964	2.53
	LOC24906	ENSRNOG00000002820	2.52
	AABR07030603.2	ENSRNOG00000052459	2.5
	Exoc3l2	ENSRNOG00000017448	2.49
	Wisp3	ENSRNOG00000000597	2.49
	Lca5l	ENSRNOG00000028248	2.48
	Fth1	ENSRNOG00000022619	2.47
	Fam72a	ENSRNOG00000042747	2.47
	Tgfb2	ENSRNOG00000002418	2.47
	Pparg	ENSRNOG00000008839	2.44
	Lcat	ENSRNOG00000019573	2.44
	Hoxc5	ENSRNOG00000016598	2.42
	Hhipl2	ENSRNOG00000056400	2.42
	Ppic	ENSRNOG00000017416	2.41
	Pla2g2a	ENSRNOG00000016945	2.4
	Ccl4	ENSRNOG00000011406	2.4
	Chst5	ENSRNOG00000021521	2.4
	Nhp2	ENSRNOG00000004247	2.39
	Tnfrsf14	ENSRNOG00000013820	2.38
	Nags	ENSRNOG00000020879	2.38
	Ctsb	ENSRNOG00000010331	2.38
	Slc28a2	ENSRNOG00000028668	2.37
	Mir199a2	ENSRNOG00000029459	2.37
	Nme8	ENSRNOG00000058285	2.36
	Acoxl	ENSRNOG00000016179	2.35
	AABR07009787.1	ENSRNOG00000050049	2.34
	Morc1	ENSRNOG00000032101	2.32
	Oaz3	ENSRNOG00000020863	2.31
	AABR07052587.1	ENSRNOG00000031935	2.3
	Dok5	ENSRNOG00000013196	2.3
	Cpa2	ENSRNOG00000028092	2.3
	Cryga	ENSRNOG00000014790	2.3
	Marcks	ENSRNOG00000000579	2.3
	Lekr1	ENSRNOG00000031247	2.29
	Cd300e	ENSRNOG00000036726	2.28
	Irx3	ENSRNOG00000011533	2.26
	Tmsb4x	ENSRNOG00000047931	2.25
	AC133265.1	ENSRNOG00000059203	2.23
	Rhcg	ENSRNOG00000015526	2.22
	Ldlrad1	ENSRNOG00000037795	2.22
	Nrcam	ENSRNOG00000004067	2.2
	Trim43a	ENSRNOG00000010699	2.2
	Htra4	ENSRNOG00000061160	2.19
	AABR07012795.1	ENSRNOG00000017695	2.18
	Layn	ENSRNOG00000011228	2.18
	Spata3	ENSRNOG00000017540	2.16
	AABR07000583.1	ENSRNOG00000046438	2.15
	LOC100911730	ENSRNOG00000019215	2.15
	Tmem156	ENSRNOG00000026518	2.14
	Kctd4	ENSRNOG00000050996	2.14
	Akr1b7	ENSRNOG00000009875	2.12
	Pnpla7	ENSRNOG00000008190	2.09
	Gins4	ENSRNOG00000018040	2.08
	Bmp1	ENSRNOG00000010890	2.05
	Mxra8	ENSRNOG00000019244	2.03
	Apobec3b	ENSRNOG00000016852	2.03
	LOC257642_3	ENSRNOG00000048268	2.03
	LOC680663	ENSRNOG00000011120	2.03
	Rec114	ENSRNOG00000009332	2.02
	Tmem82	ENSRNOG00000011970	2.01
	Raet1d	ENSRNOG00000023659	2
	RGD1311084	ENSRNOG00000018486	1.99
	Oas1e	ENSRNOG00000031726	1.99
	Fam110c	ENSRNOG00000005660	1.98
	Gpat3	ENSRNOG00000002159	1.98
	Ap3s1	ENSRNOG00000003829	1.98
	Aard	ENSRNOG00000004708	1.97
	Ccne2	ENSRNOG00000008055	1.96
	Wisp2	ENSRNOG00000010666	1.94
	Dusp11	ENSRNOG00000022082	1.94
	Serpinf2	ENSRNOG00000003233	1.94
	Sstr3	ENSRNOG00000007332	1.93
	Gadd45g	ENSRNOG00000013090	1.91
	Gpr174	ENSRNOG00000032970	1.91
	Fam198b	ENSRNOG00000010183	1.9
	Hgf	ENSRNOG00000007027	1.9
	Ikbke	ENSRNOG00000025100	1.9
	Hsd17b13	ENSRNOG00000002212	1.88
	Dyrk2	ENSRNOG00000007821	1.86
	Wsb1	ENSRNOG00000012929	1.85
	AABR07007853.1	ENSRNOG00000048656	1.84
	Cel	ENSRNOG00000010406	1.84
	Coro6	ENSRNOG00000014496	1.84
	Serpine2	ENSRNOG00000015461	1.82
	Bora	ENSRNOG00000024798	1.81
	Tmem150b	ENSRNOG00000028273	1.8
	AABR07063424.1	ENSRNOG00000060896	1.8
	AABR07015055.1	ENSRNOG00000056747	1.8
	AABR07015066.1	ENSRNOG00000046600	1.79
	AABR07015078.1	ENSRNOG00000055956	1.78
	AABR07015080.2	ENSRNOG00000059586	1.78
	Memo1	ENSRNOG00000006340	1.77
	Slc35d2	ENSRNOG00000027229	1.76
	Baiap2l2	ENSRNOG00000012215	1.75
	Lxn	ENSRNOG00000013572	1.74
	LOC688684	ENSRNOG00000008516	1.74
	Plpp5	ENSRNOG00000015568	1.74
	Tbc1d10c	ENSRNOG00000021510	1.73
	Hsd11b1	ENSRNOG00000005861	1.73
	Syce2	ENSRNOG00000003279	1.72
	AABR07053188.1	ENSRNOG00000031694	1.7
	Rad18	ENSRNOG00000005907	1.7
	Ttc39c	ENSRNOG00000050949	1.66
	Rps27l	ENSRNOG00000050473	1.65
	Tnfrsf26	ENSRNOG00000043486	1.62
	AABR07006258.2	ENSRNOG00000055023	1.62
	Trit1	ENSRNOG00000014274	1.62
	LOC500077	ENSRNOG00000026958	1.53
	article title; Involvement of neutrophils in machineries underlying the rupture of intracranial aneurysms in rats Authors; Mika Kushamae, Haruka Miyata, Manabu Shirai, Kampei Shimizu, Mieko Oka, Hirokazu Koseki, Yu Abekura, Isao Ono, Kazuhiko Nozaki, Tohru Mizutani, Tomohiro Aoki
