# Supplementary material for: Involvement of neutrophils in machineries underlying the rupture of intracranial aneurysms in rats
Source: Sci Rep. 2020 Nov 17;10:20004. doi: 10.1038/s41598-020-74594-9 (PMC7672058; doi:10.1038/s41598-020-74594-9)
Supplement: Supplementary file 4 — Supplementary Table S3. [file 41598_2020_74594_MOESM4_ESM.xlsx]

## Sheet: Sheet3
	Supplementary Table S3. The list of under-expressed genes in aneurysms.
	Gene Symbol	Identifier	Fold change
	Oxt	ENSRNOG00000021225	-1236.88
	Avp	ENSRNOG00000021229	-522.05
	Calcr	ENSRNOG00000010053	-506.59
	Gpx6	ENSRNOG00000060749	-200.51
	Otof	ENSRNOG00000009967	-132.85
	Apoa4	ENSRNOG00000055909	-128.94
	Pitx1	ENSRNOG00000011423	-109.07
	Nr0b1	ENSRNOG00000003765	-98.36
	Ksr2	ENSRNOG00000028630	-91.67
	Grpcb	ENSRNOG00000021313	-89.4
	Pcdh11x	ENSRNOG00000030330	-80.6
	Fbxo40	ENSRNOG00000002459	-65.67
	Kcnk9	ENSRNOG00000009265	-59.32
	AABR07015812.1	ENSRNOG00000038427	-57.41
	LOC304725	ENSRNOG00000029556	-55.03
	Epha6	ENSRNOG00000029184	-49.64
	Nmu	ENSRNOG00000002164	-42.74
	Tyr	ENSRNOG00000016421	-40.01
	LOC680273	ENSRNOG00000039296	-34.85
	Tfap2b	ENSRNOG00000011823	-33.99
	Cartpt	ENSRNOG00000017712	-31.67
	Hpcal4	ENSRNOG00000050983	-30.77
	Camkv	ENSRNOG00000058938	-30.44
	gene:ENSRNOG00000027837	ENSRNOG00000027837	-29.97
	Syndig1l	ENSRNOG00000027645	-29.6
	AABR07031533.1	ENSRNOG00000049802	-29.22
	Gpr101	ENSRNOG00000027658	-28.8
	Phyhip	ENSRNOG00000049071	-27.39
	AABR07012331.1	ENSRNOG00000053250	-27.08
	Smyd1	ENSRNOG00000006776	-26.98
	Nhlh2	ENSRNOG00000054375	-26.75
	Cnfn	ENSRNOG00000020530	-24.42
	Chrm2	ENSRNOG00000046972	-24.38
	Arhgap36	ENSRNOG00000007552	-24.04
	Ddn	ENSRNOG00000059605	-22.25
	Spaca1	ENSRNOG00000008232	-21.78
	Krt84	ENSRNOG00000008819	-21.78
	Camk2a	ENSRNOG00000018712	-21
	Tat	ENSRNOG00000016348	-20.86
	Trpc5	ENSRNOG00000027233	-20.55
	Celf4	ENSRNOG00000014503	-20.37
	Pde11a	ENSRNOG00000024457	-20.3
	AABR07028970.2	ENSRNOG00000056130	-19.51
	Trappc3l	ENSRNOG00000031290	-19.21
	Neurod1	ENSRNOG00000005609	-19.18
	Lrcol1	ENSRNOG00000037466	-19.18
	Bpi	ENSRNOG00000034195	-19.17
	Mtnr1a	ENSRNOG00000028744	-18.81
	Hes5	ENSRNOG00000013850	-18.38
	Fam163b	ENSRNOG00000006591	-18.26
	Gpr26	ENSRNOG00000047057	-17.24
	Emx2	ENSRNOG00000009482	-17.13
	Art5	ENSRNOG00000020242	-16.57
	Lhx8	ENSRNOG00000028348	-16.57
	Magel2	ENSRNOG00000010158	-16.43
	Mb	ENSRNOG00000004583	-16.17
	AC096792.1	ENSRNOG00000054624	-15.94
	Stxbp5l	ENSRNOG00000002496	-15.91
	Barx1	ENSRNOG00000016915	-15.87
	Foxg1	ENSRNOG00000047891	-14.57
	Grm7	ENSRNOG00000005662	-14.37
	Trank1	ENSRNOG00000021091	-14.14
	Gpr6	ENSRNOG00000049580	-13.98
	Pnliprp2	ENSRNOG00000017982	-13.97
	Pou4f1	ENSRNOG00000060662	-13.97
	Gpr45	ENSRNOG00000016446	-13.67
	Fsd2	ENSRNOG00000019278	-12.95
	Fam69c	ENSRNOG00000015448	-12.92
	Tcerg1l	ENSRNOG00000016737	-12.85
	Tacr3	ENSRNOG00000009372	-12.81
	AABR07068042.1	ENSRNOG00000037894	-12.38
	Dlgap2	ENSRNOG00000012573	-12.11
	Dpp10	ENSRNOG00000002595	-12.01
	Chrna7	ENSRNOG00000010853	-11.96
	Myod1	ENSRNOG00000011306	-11.95
	Kcnf1	ENSRNOG00000024310	-11.83
	Pnmal1	ENSRNOG00000027944	-11.71
	Myt1l	ENSRNOG00000004269	-11.62
	Alx3	ENSRNOG00000018290	-11.46
	Wnt8b	ENSRNOG00000013817	-11.37
	Ccin	ENSRNOG00000014831	-11.37
	AABR07065651.3	ENSRNOG00000050912	-11.37
	Sh2d7	ENSRNOG00000023870	-11.37
	Lhx1	ENSRNOG00000002812	-11.37
	AABR07015015.2	ENSRNOG00000057505	-11.37
	Rp1l1	ENSRNOG00000046326	-11.37
	Kcnj3	ENSRNOG00000005369	-11.1
	Krt73	ENSRNOG00000025087	-10.96
	Smtnl1	ENSRNOG00000007516	-10.95
	Cdh12	ENSRNOG00000026392	-10.9
	Cacng5	ENSRNOG00000003288	-10.84
	Gabra3	ENSRNOG00000056558	-10.77
	Glra2	ENSRNOG00000003313	-10.65
	Cacng8	ENSRNOG00000057848	-10.31
	Zdbf2	ENSRNOG00000024114	-10.31
	AABR07051548.2	ENSRNOG00000057376	-10.24
	Agtr2	ENSRNOG00000050006	-10.18
	Slc35d3	ENSRNOG00000012311	-10.16
	Kcnq2	ENSRNOG00000011624	-10.16
	Slc17a6	ENSRNOG00000016147	-10.1
	Col25a1	ENSRNOG00000050706	-9.81
	Zfp831	ENSRNOG00000024693	-9.57
	AABR07027450.1	ENSRNOG00000045599	-9.56
	Lrrc7	ENSRNOG00000011980	-9.39
	Zfp804a	ENSRNOG00000038004	-9.38
	Tmem130	ENSRNOG00000025235	-9.19
	Chrna10	ENSRNOG00000020293	-8.96
	Mab21l2	ENSRNOG00000031398	-8.81
	Synpr	ENSRNOG00000008203	-8.8
	Syt10	ENSRNOG00000014296	-8.79
	Gabra4	ENSRNOG00000002336	-8.78
	AC123427.1	ENSRNOG00000053036	-8.77
	Glt6d1	ENSRNOG00000027900	-8.77
	Olr821	ENSRNOG00000046688	-8.77
	Hand2	ENSRNOG00000060448	-8.77
	Pclo	ENSRNOG00000005726	-8.69
	Krt34	ENSRNOG00000051302	-8.64
	Unc13c	ENSRNOG00000056612	-8.62
	Fbll1	ENSRNOG00000015303	-8.51
	Chrm5	ENSRNOG00000006397	-8.37
	Amer3	ENSRNOG00000023603	-8.35
	Hpse2	ENSRNOG00000043120	-8.28
	Ptgdr	ENSRNOG00000031535	-8.21
	Emx1	ENSRNOG00000015493	-8.2
	Lhfpl5	ENSRNOG00000022283	-8.13
	AABR07027447.1	ENSRNOG00000047534	-8.1
	Fam156b	ENSRNOG00000048516	-8
	Col19a1	ENSRNOG00000012759	-7.94
	Fbxl16	ENSRNOG00000022248	-7.94
	Gad2	ENSRNOG00000018200	-7.81
	Sv2c	ENSRNOG00000018094	-7.74
	Nup62cl	ENSRNOG00000057753	-7.65
	Sowaha	ENSRNOG00000060061	-7.53
	Htr3a	ENSRNOG00000006595	-7.45
	Neto1	ENSRNOG00000014006	-7.44
	Gng7	ENSRNOG00000019857	-7.39
	Gabra5	ENSRNOG00000010803	-7.2
	Lrp1b_2	ENSRNOG00000030243	-7.19
	Ccdc166	ENSRNOG00000047521	-7.17
	Diras2	ENSRNOG00000032328	-7.12
	Pdzrn4	ENSRNOG00000022844	-7.05
	Fgf14	ENSRNOG00000009288	-7.01
	Gabrb3	ENSRNOG00000060599	-6.92
	Fibcd1	ENSRNOG00000009735	-6.92
	AABR07004992.1	ENSRNOG00000052236	-6.91
	Aox2	ENSRNOG00000033923	-6.91
	Unc80	ENSRNOG00000028362	-6.88
	Hecw1	ENSRNOG00000016046	-6.81
	Wnt9b	ENSRNOG00000003807	-6.75
	St8sia3	ENSRNOG00000018305	-6.74
	Lhx2	ENSRNOG00000010551	-6.7
	Ms4a2	ENSRNOG00000020993	-6.69
	Actc1	ENSRNOG00000008536	-6.68
	RGD1559578	ENSRNOG00000024233	-6.68
	Mcpt2	ENSRNOG00000020625	-6.57
	Tpsg1	ENSRNOG00000018701	-6.5
	AABR07061134.1	ENSRNOG00000061431	-6.33
	AABR07068674.1	ENSRNOG00000057758	-6.21
	Dok6	ENSRNOG00000038190	-6.2
	Mal2	ENSRNOG00000008615	-6.03
	Myh7	ENSRNOG00000016983	-6.02
	Chd5	ENSRNOG00000011268	-5.99
	Tenm2	ENSRNOG00000027341	-5.95
	Lrrc52	ENSRNOG00000004356	-5.93
	gene:ENSRNOG00000033226	ENSRNOG00000033226	-5.91
	Rxfp3	ENSRNOG00000023126	-5.9
	Gpr158	ENSRNOG00000024832	-5.9
	Frmd3	ENSRNOG00000006503	-5.89
	Cdk5r2	ENSRNOG00000037793	-5.86
	Kcnc4	ENSRNOG00000060988	-5.82
	Hhip	ENSRNOG00000018268	-5.71
	Tnni3k	ENSRNOG00000028225	-5.69
	Sptlc3	ENSRNOG00000004443	-5.65
	Plscr5	ENSRNOG00000047917	-5.49
	Grik3	ENSRNOG00000008992	-5.45
	Xkr7	ENSRNOG00000009180	-5.44
	Zfhx4	ENSRNOG00000008765	-5.37
	Retn	ENSRNOG00000001001	-5.25
	Adra2c	ENSRNOG00000009299	-5.23
	Cyp17a1	ENSRNOG00000020035	-5.2
	Slc7a14	ENSRNOG00000028097	-5.17
	Gria1	ENSRNOG00000045816	-5.16
	Aspn	ENSRNOG00000015410	-5.16
	Slc45a2	ENSRNOG00000018759	-5.11
	Tub	ENSRNOG00000046566	-5.09
	LOC100911615	ENSRNOG00000047551	-5.08
	Akain1	ENSRNOG00000053805	-5.08
	Dcaf12l2	ENSRNOG00000031533	-5.08
	Slc1a2	ENSRNOG00000005479	-5.04
	Shank1	ENSRNOG00000019207	-5.03
	Cnbd1	ENSRNOG00000056330	-5.01
	Gprin2	ENSRNOG00000055042	-5.01
	Arfgef3	ENSRNOG00000011460	-5
	Unc5d	ENSRNOG00000011858	-4.96
	AABR07024637.1	ENSRNOG00000029131	-4.93
	Sptb	ENSRNOG00000006911	-4.92
	Krt77	ENSRNOG00000036865	-4.92
	MGC109340	ENSRNOG00000049355	-4.9
	Sema3d	ENSRNOG00000007202	-4.87
	Klhdc7a	ENSRNOG00000018867	-4.87
	Sh3gl2	ENSRNOG00000006761	-4.85
	Efna5	ENSRNOG00000034177	-4.85
	Chrnb3	ENSRNOG00000012448	-4.82
	Fras1	ENSRNOG00000002053	-4.81
	RGD1561415	ENSRNOG00000017867	-4.76
	Trim67	ENSRNOG00000019024	-4.76
	Vit	ENSRNOG00000004706	-4.75
	Lrch2	ENSRNOG00000029582	-4.73
	Pnmal2	ENSRNOG00000016863	-4.71
	Gabrr3	ENSRNOG00000001679	-4.69
	RGD1561812	ENSRNOG00000004391	-4.68
	Cnksr2	ENSRNOG00000007014	-4.68
	Pof1b	ENSRNOG00000004795	-4.66
	Pde6c	ENSRNOG00000016593	-4.57
	Fam169a	ENSRNOG00000016505	-4.57
	AC114389.1	ENSRNOG00000053944	-4.54
	Qrfpr	ENSRNOG00000014414	-4.54
	Foxe3	ENSRNOG00000007770	-4.54
	AABR07037395.2	ENSRNOG00000052559	-4.54
	Abra	ENSRNOG00000007999	-4.52
	Il24	ENSRNOG00000004470	-4.52
	Sebox	ENSRNOG00000009979	-4.49
	Fcgbpl1	ENSRNOG00000042899	-4.48
	Atp12a	ENSRNOG00000020685	-4.46
	Mchr1	ENSRNOG00000018895	-4.44
	Fam150b	ENSRNOG00000005154	-4.43
	Fstl4	ENSRNOG00000006565	-4.43
	Gpr149	ENSRNOG00000014793	-4.39
	Pcsk2	ENSRNOG00000005438	-4.39
	Sptssb	ENSRNOG00000009388	-4.38
	Shank2	ENSRNOG00000050206	-4.37
	Spock2	ENSRNOG00000061544	-4.37
	Kcnb2	ENSRNOG00000028991	-4.34
	AABR07021930.1	ENSRNOG00000037928	-4.33
	Il31ra	ENSRNOG00000042080	-4.32
	Aldh1a1	ENSRNOG00000017619	-4.31
	Abca6	ENSRNOG00000046890	-4.31
	Mkx	ENSRNOG00000018938	-4.31
	Ptgfr	ENSRNOG00000046468	-4.3
	Adra1a	ENSRNOG00000009522	-4.3
	Ctxn3	ENSRNOG00000022957	-4.3
	RGD1310507	ENSRNOG00000009434	-4.27
	gene:ENSRNOG00000060511	ENSRNOG00000060511	-4.27
	gene:ENSRNOG00000051836	ENSRNOG00000051836	-4.27
	RGD1561453	ENSRNOG00000046395	-4.26
	Slc35f3	ENSRNOG00000049456	-4.2
	Cdkl5	ENSRNOG00000003742	-4.2
	Slc9a4	ENSRNOG00000015306	-4.19
	Acsm4	ENSRNOG00000014726	-4.18
	Plch2	ENSRNOG00000014226	-4.18
	Scgn	ENSRNOG00000016628	-4.18
	Nell2	ENSRNOG00000006235	-4.16
	Corin	ENSRNOG00000002302	-4.13
	Adam22	ENSRNOG00000042478	-4.12
	Zbtb16	ENSRNOG00000029980	-4.12
	Chrm1	ENSRNOG00000018385	-4.11
	Fbxo41	ENSRNOG00000033202	-4.1
	Grin2b	ENSRNOG00000008766	-4.1
	AABR07051251.1	ENSRNOG00000056471	-4.05
	Nt5c1a	ENSRNOG00000015283	-4.04
	P2rx1	ENSRNOG00000017606	-4.04
	Gpr61	ENSRNOG00000019738	-4.02
	RGD1561931	ENSRNOG00000021589	-3.98
	Nos1	ENSRNOG00000001130	-3.93
	Cyp4f4	ENSRNOG00000032895	-3.92
	Atp8a1_1	ENSRNOG00000052298	-3.92
	Pabpc4l	ENSRNOG00000029749	-3.91
	Ptgdrl	ENSRNOG00000031307	-3.91
	Csmd1	ENSRNOG00000030719	-3.91
	Lin7a	ENSRNOG00000004527	-3.9
	LOC103690354	ENSRNOG00000053633	-3.89
	Cd160	ENSRNOG00000000097	-3.87
	Slc51a	ENSRNOG00000001765	-3.87
	AABR07018132.1	ENSRNOG00000045597	-3.87
	Rasgrp1	ENSRNOG00000005404	-3.85
	Pfn4	ENSRNOG00000050386	-3.83
	Krt31	ENSRNOG00000030344	-3.83
	Slc7a3	ENSRNOG00000004133	-3.83
	Lpar3	ENSRNOG00000015260	-3.82
	Epb41l5	ENSRNOG00000002538	-3.8
	Frmpd4	ENSRNOG00000004118	-3.8
	Krt19	ENSRNOG00000014233	-3.78
	Syt9	ENSRNOG00000019613	-3.76
	Pcdhga4	ENSRNOG00000042322	-3.75
	Dlg2	ENSRNOG00000022635	-3.73
	Rims3	ENSRNOG00000011171	-3.72
	LOC691485	ENSRNOG00000013097	-3.72
	Rab11fip4	ENSRNOG00000014135	-3.71
	gene:ENSRNOG00000013389	ENSRNOG00000013389	-3.7
	Spx	ENSRNOG00000053700	-3.7
	Ablim3	ENSRNOG00000019365	-3.7
	Nr3c2	ENSRNOG00000034007	-3.69
	Esr2	ENSRNOG00000005343	-3.66
	Ppara	ENSRNOG00000021463	-3.66
	Erich5	ENSRNOG00000005956	-3.65
	Nmnat2	ENSRNOG00000027697	-3.65
	Trabd2b	ENSRNOG00000029141	-3.63
	Apol11a	ENSRNOG00000023122	-3.63
	Slc4a4	ENSRNOG00000003134	-3.63
	Trhr	ENSRNOG00000005048	-3.61
	Taar8a	ENSRNOG00000030414	-3.6
	LOC103689954	ENSRNOG00000046546	-3.58
	Pdzd2	ENSRNOG00000013140	-3.57
	Foxo6	ENSRNOG00000032639	-3.57
	Clip4	ENSRNOG00000008806	-3.57
	Alppl2	ENSRNOG00000042889	-3.57
	Zfp185	ENSRNOG00000051704	-3.57
	Stum	ENSRNOG00000037960	-3.56
	Rnf152	ENSRNOG00000014859	-3.55
	Angptl1	ENSRNOG00000004712	-3.55
	Pou3f4	ENSRNOG00000002784	-3.55
	Ppp1r9a	ENSRNOG00000008869	-3.53
	Lrrn3	ENSRNOG00000006368	-3.53
	Gabra2	ENSRNOG00000002349	-3.53
	Popdc3	ENSRNOG00000047102	-3.53
	Veph1	ENSRNOG00000012427	-3.51
	Slc8a2	ENSRNOG00000001492	-3.5
	Napb	ENSRNOG00000004753	-3.49
	Btnl8	ENSRNOG00000029340	-3.49
	Itih2	ENSRNOG00000001066	-3.47
	AABR07062799.2	ENSRNOG00000060463	-3.46
	Npffr1	ENSRNOG00000000559	-3.46
	AC111632.2	ENSRNOG00000056033	-3.45
	Apob	ENSRNOG00000005542	-3.45
	Elmod1	ENSRNOG00000009054	-3.45
	Ildr2	ENSRNOG00000025151	-3.45
	Fam83g	ENSRNOG00000027924	-3.44
	Dtna	ENSRNOG00000016671	-3.44
	Rnf165	ENSRNOG00000048824	-3.44
	Zmat4	ENSRNOG00000042690	-3.42
	NEWGENE_1305560	ENSRNOG00000023765	-3.41
	Abat	ENSRNOG00000002636	-3.41
	Gipc3	ENSRNOG00000020593	-3.4
	AABR07005027.1	ENSRNOG00000050468	-3.39
	Gas2l2	ENSRNOG00000047546	-3.39
	Slc22a12	ENSRNOG00000021108	-3.38
	Negr1	ENSRNOG00000021410	-3.37
	Xkr4	ENSRNOG00000027276	-3.37
	LRRTM1	ENSRNOG00000006093	-3.36
	Ribc2	ENSRNOG00000033502	-3.36
	Adcy1	ENSRNOG00000059479	-3.35
	Tsga10ip	ENSRNOG00000027564	-3.34
	AABR07061178.1	ENSRNOG00000054121	-3.34
	Nalcn	ENSRNOG00000004752	-3.34
	Rspo2	ENSRNOG00000037687	-3.33
	Trpm8	ENSRNOG00000019035	-3.33
	Mcpt8	ENSRNOG00000049991	-3.33
	Aldh1a3	ENSRNOG00000052070	-3.32
	Ucp3	ENSRNOG00000017716	-3.32
	Synpo2	ENSRNOG00000014867	-3.32
	Tlx1	ENSRNOG00000016120	-3.31
	Rps19l1	ENSRNOG00000031474	-3.31
	Cbln3	ENSRNOG00000020503	-3.31
	Pcdhga9	ENSRNOG00000030352	-3.31
	RGD1563815	ENSRNOG00000029979	-3.3
	LOC103691556	ENSRNOG00000058416	-3.29
	Vwce	ENSRNOG00000060269	-3.28
	Ddx4	ENSRNOG00000026686	-3.28
	B3gnt6	ENSRNOG00000014471	-3.27
	Hlf	ENSRNOG00000002456	-3.26
	Dcc	ENSRNOG00000033099	-3.26
	LOC100361087	ENSRNOG00000042929	-3.25
	gene:ENSRNOG00000049063	ENSRNOG00000049063	-3.24
	Ttc24	ENSRNOG00000028765	-3.23
	Btn1a1	ENSRNOG00000017514	-3.23
	Wdr72	ENSRNOG00000054889	-3.22
	Pnpla1	ENSRNOG00000028622	-3.22
	Fam25a	ENSRNOG00000055025	-3.21
	AABR07001519.1	ENSRNOG00000055547	-3.2
	Ppm1e	ENSRNOG00000024730	-3.2
	Gprin3	ENSRNOG00000023657	-3.19
	Ank1	ENSRNOG00000018241	-3.19
	P2rx2	ENSRNOG00000037456	-3.18
	Aox4	ENSRNOG00000014555	-3.17
	Asb14	ENSRNOG00000013346	-3.17
	Slc6a17	ENSRNOG00000050090	-3.16
	Coch	ENSRNOG00000005286	-3.16
	Tspyl5	ENSRNOG00000006278	-3.16
	AABR07013202.1	ENSRNOG00000058153	-3.15
	Magi2	ENSRNOG00000013962	-3.15
	Gpc3	ENSRNOG00000060179	-3.15
	Ank2	ENSRNOG00000011076	-3.13
	Ryr3	ENSRNOG00000006645	-3.13
	Exph5	ENSRNOG00000025115	-3.13
	Prkg2	ENSRNOG00000002361	-3.13
	Pcdhga8	ENSRNOG00000027277	-3.13
	LOC102546678	ENSRNOG00000047013	-3.12
	Prex2	ENSRNOG00000005391	-3.12
	Ccdc177	ENSRNOG00000033973	-3.12
	Dupd1	ENSRNOG00000013034	-3.12
	Dcdc2	ENSRNOG00000017511	-3.11
	Sycn	ENSRNOG00000019879	-3.09
	Pcdhgb6	ENSRNOG00000039455	-3.09
	Lepr	ENSRNOG00000023664	-3.08
	Casz1	ENSRNOG00000013474	-3.08
	Tox2	ENSRNOG00000008146	-3.07
	Cacna2d3	ENSRNOG00000031287	-3.06
	Pcdhgb7	ENSRNOG00000039454	-3.06
	AABR07006278.1	ENSRNOG00000020980	-3.05
	Kcnq4	ENSRNOG00000060435	-3.05
	Upk3a	ENSRNOG00000013593	-3.05
	Ric3	ENSRNOG00000014691	-3.04
	Fam83c	ENSRNOG00000046772	-3.04
	M1ap	ENSRNOG00000007288	-3.04
	Slc35g1	ENSRNOG00000029740	-3.03
	Dpp4	ENSRNOG00000030763	-3.03
	Pld5	ENSRNOG00000003997	-3.03
	RGD1562037	ENSRNOG00000027938	-3.03
	Hif3a	ENSRNOG00000017198	-3.02
	Zfp483	ENSRNOG00000014975	-3.02
	Slc25a23	ENSRNOG00000047781	-3.02
	Srgap3	ENSRNOG00000006509	-3.01
	Serpina1	ENSRNOG00000032669	-3.01
	Kcnh8	ENSRNOG00000058626	-3.01
	Alox15b	ENSRNOG00000007778	-3.01
	Stox1	ENSRNOG00000023712	-3.01
	AABR07063248.1	ENSRNOG00000053778	-3
	Tspyl4	ENSRNOG00000000547	-3
	A4galt	ENSRNOG00000009736	-2.98
	Gucy2d	ENSRNOG00000007931	-2.98
	Il17rd	ENSRNOG00000021966	-2.98
	gene:ENSRNOG00000013237	ENSRNOG00000013237	-2.97
	Ar	ENSRNOG00000005639	-2.97
	Ush1c	ENSRNOG00000021149	-2.96
	Med12l	ENSRNOG00000010680	-2.96
	Alx4	ENSRNOG00000000008	-2.94
	Scn2b	ENSRNOG00000016221	-2.94
	Epm2a	ENSRNOG00000040242	-2.93
	Ikzf4	ENSRNOG00000005535	-2.92
	Ky	ENSRNOG00000008210	-2.92
	Tmem182	ENSRNOG00000028945	-2.92
	Hs3st3a1	ENSRNOG00000024591	-2.92
	Morn3	ENSRNOG00000045574	-2.92
	Tmtc1	ENSRNOG00000001854	-2.91
	Pcdhgb8	ENSRNOG00000027220	-2.91
	Trdn	ENSRNOG00000012609	-2.9
	Lonrf2	ENSRNOG00000023312	-2.9
	Srrm4	ENSRNOG00000001141	-2.9
	Inpp4b	ENSRNOG00000018382	-2.9
	Kiss1r	ENSRNOG00000011954	-2.89
	Ntn1	ENSRNOG00000003947	-2.89
	LOC100361457	ENSRNOG00000036701	-2.89
	Fat2	ENSRNOG00000012575	-2.88
	Frrs1l	ENSRNOG00000043103	-2.87
	Cnnm1	ENSRNOG00000016302	-2.86
	Zfp551	ENSRNOG00000047230	-2.85
	Eya1	ENSRNOG00000007590	-2.85
	Slc47a1	ENSRNOG00000057404	-2.85
	Mn1	ENSRNOG00000027489	-2.85
	Lhfpl1	ENSRNOG00000027601	-2.85
	Dock3	ENSRNOG00000014576	-2.84
	Tns1	ENSRNOG00000014182	-2.84
	Sema3a	ENSRNOG00000023337	-2.83
	Pcdhgb4	ENSRNOG00000039459	-2.83
	Ryr1	ENSRNOG00000020557	-2.82
	Mctp1	ENSRNOG00000013282	-2.82
	Islr2	ENSRNOG00000050714	-2.82
	Mcpt8l2	ENSRNOG00000049096	-2.81
	Trpm3	ENSRNOG00000027770	-2.8
	Astn2	ENSRNOG00000060105	-2.8
	Sema3g	ENSRNOG00000018952	-2.8
	Kcna5	ENSRNOG00000019719	-2.78
	Arhgap44	ENSRNOG00000003603	-2.78
	Ppp1r12b	ENSRNOG00000051440	-2.78
	Slc24a3	ENSRNOG00000060687	-2.77
	Tfap2a	ENSRNOG00000015522	-2.77
	Prg3	ENSRNOG00000037908	-2.76
	Pkhd1l1	ENSRNOG00000004398	-2.76
	Aloxe3	ENSRNOG00000007454	-2.75
	Prg4	ENSRNOG00000002385	-2.73
	Cpeb3	ENSRNOG00000020689	-2.72
	Pde5a	ENSRNOG00000014443	-2.72
	Samd3	ENSRNOG00000039955	-2.71
	Frem2	ENSRNOG00000021670	-2.71
	Asic1	ENSRNOG00000059765	-2.71
	Ap3b2	ENSRNOG00000019249	-2.7
	Timp3	ENSRNOG00000004303	-2.7
	MGC114499	ENSRNOG00000027112	-2.69
	Crabp1	ENSRNOG00000023633	-2.69
	Mfsd4	ENSRNOG00000024657	-2.69
	Calml5	ENSRNOG00000028576	-2.69
	Slc13a4	ENSRNOG00000011184	-2.68
	Prkaa2	ENSRNOG00000007706	-2.68
	Hcar1	ENSRNOG00000026661	-2.68
	Xpnpep2	ENSRNOG00000004009	-2.68
	Necab1	ENSRNOG00000007256	-2.67
	Prob1	ENSRNOG00000039596	-2.67
	Tshz2	ENSRNOG00000048433	-2.66
	Wnt16	ENSRNOG00000005781	-2.66
	Deptor	ENSRNOG00000004328	-2.66
	Adcy5	ENSRNOG00000002229	-2.66
	Pcdhga10	ENSRNOG00000027253	-2.66
	Zfp704	ENSRNOG00000054426	-2.65
	Mgat3	ENSRNOG00000017434	-2.65
	Sytl5	ENSRNOG00000003585	-2.65
	RGD1560784	ENSRNOG00000032522	-2.65
	Slc26a2	ENSRNOG00000018082	-2.64
	Gnaz	ENSRNOG00000001313	-2.64
	Mt-nd5	ENSRNOG00000029971	-2.64
	Miga1	ENSRNOG00000056332	-2.63
	Tnfsf15	ENSRNOG00000008930	-2.63
	Kif26a	ENSRNOG00000013661	-2.63
	Prss56	ENSRNOG00000029865	-2.63
	Tnnt2	ENSRNOG00000033734	-2.63
	Chst15	ENSRNOG00000016267	-2.62
	Tcfl5	ENSRNOG00000061199	-2.62
	gene:ENSRNOG00000024426	ENSRNOG00000024426	-2.62
	Prrt2	ENSRNOG00000029366	-2.61
	Zfp366	ENSRNOG00000017249	-2.61
	B3galt1	ENSRNOG00000007625	-2.61
	Ckm	ENSRNOG00000016837	-2.6
	Aass	ENSRNOG00000039494	-2.6
	Zic2	ENSRNOG00000054879	-2.6
	AABR07040840.1	ENSRNOG00000060899	-2.6
	LOC499407	ENSRNOG00000058912	-2.59
	Prkcb	ENSRNOG00000012061	-2.58
	Apba1	ENSRNOG00000014928	-2.58
	Prrt4	ENSRNOG00000039388	-2.58
	Alcam	ENSRNOG00000001989	-2.58
	Synpo2l	ENSRNOG00000008949	-2.58
	Abca5	ENSRNOG00000004378	-2.57
	Otop1	ENSRNOG00000028423	-2.57
	Zc3h12b	ENSRNOG00000011508	-2.57
	Eya4	ENSRNOG00000016627	-2.56
	Cpxm2	ENSRNOG00000015902	-2.56
	Serpina11	ENSRNOG00000011141	-2.56
	Atp13a3	ENSRNOG00000001724	-2.56
	March6	ENSRNOG00000011066	-2.55
	gene:ENSRNOG00000047457	ENSRNOG00000047457	-2.55
	Phactr1	ENSRNOG00000014264	-2.55
	AABR07045321.1	ENSRNOG00000033652	-2.55
	Acsm5	ENSRNOG00000031211	-2.54
	Dfna5	ENSRNOG00000009970	-2.54
	Trhde	ENSRNOG00000005278	-2.54
	RGD1565693	ENSRNOG00000012652	-2.53
	Gabrp	ENSRNOG00000032417	-2.53
	Rasl10b	ENSRNOG00000010302	-2.53
	Ahi1	ENSRNOG00000013969	-2.52
	Plcxd3	ENSRNOG00000014550	-2.52
	Cntfr	ENSRNOG00000047307	-2.52
	AABR07070555.1	ENSRNOG00000049584	-2.52
	Hyal1	ENSRNOG00000015858	-2.52
	Adgrf2	ENSRNOG00000025603	-2.52
	RGD1309106	ENSRNOG00000026523	-2.52
	Ehd3	ENSRNOG00000007744	-2.51
	Klf12	ENSRNOG00000009145	-2.51
	Htr1d	ENSRNOG00000012038	-2.5
	Ackr4	ENSRNOG00000011478	-2.5
	Tiam1	ENSRNOG00000021569	-2.5
	Fmo3	ENSRNOG00000003620	-2.5
	Znf660	ENSRNOG00000053687	-2.49
	Lrrc3	ENSRNOG00000001217	-2.49
	Nup214_1	ENSRNOG00000047244	-2.48
	Lgr6	ENSRNOG00000005093	-2.48
	Pygb	ENSRNOG00000007583	-2.47
	Edn3	ENSRNOG00000007477	-2.47
	Thsd7a	ENSRNOG00000030151	-2.47
	Jade2	ENSRNOG00000004956	-2.47
	Ndnf	ENSRNOG00000006857	-2.46
	Nat8f3	ENSRNOG00000015763	-2.46
	LOC102556148	ENSRNOG00000045933	-2.46
	Iqsec3	ENSRNOG00000014083	-2.46
	LOC100910978	ENSRNOG00000045684	-2.46
	Kcnj13	ENSRNOG00000016057	-2.45
	Zscan18	ENSRNOG00000026861	-2.44
	Cecr2	ENSRNOG00000011566	-2.44
	Nfib	ENSRNOG00000009795	-2.44
	Tmod2	ENSRNOG00000010447	-2.44
	Mapk10	ENSRNOG00000002079	-2.44
	gene:ENSRNOG00000051719	ENSRNOG00000051719	-2.43
	Arid4b	ENSRNOG00000049751	-2.43
	Acadsb	ENSRNOG00000020624	-2.42
	Nebl	ENSRNOG00000049452	-2.42
	Fam160a1	ENSRNOG00000048256	-2.41
	Cped1	ENSRNOG00000021840	-2.41
	Cnr1	ENSRNOG00000008223	-2.41
	Kazn	ENSRNOG00000014322	-2.41
	Pde6a	ENSRNOG00000017816	-2.41
	Lifr	ENSRNOG00000011696	-2.39
	Ahcyl2	ENSRNOG00000039300	-2.39
	Gucy1a2	ENSRNOG00000029876	-2.39
	Pard3b	ENSRNOG00000024345	-2.39
	Prdm6	ENSRNOG00000030486	-2.39
	Tmem178b	ENSRNOG00000047635	-2.38
	Acot6	ENSRNOG00000029637	-2.38
	Sp7	ENSRNOG00000014082	-2.38
	Nptx1	ENSRNOG00000003741	-2.38
	Cpeb2	ENSRNOG00000005043	-2.38
	Sobp	ENSRNOG00000000316	-2.38
	Mfsd14a	ENSRNOG00000015502	-2.37
	Lamc3	ENSRNOG00000059507	-2.37
	Eml5	ENSRNOG00000004207	-2.37
	Fads6	ENSRNOG00000021380	-2.37
	Proser2	ENSRNOG00000045553	-2.37
	Afdn	ENSRNOG00000023753	-2.36
	Ttbk2	ENSRNOG00000011059	-2.36
	Cds2	ENSRNOG00000021265	-2.36
	Plxna4	ENSRNOG00000013072	-2.36
	Pik3r3	ENSRNOG00000000145	-2.36
	Bbx	ENSRNOG00000001971	-2.36
	Nrn1	ENSRNOG00000050767	-2.36
	Col4a6	ENSRNOG00000056772	-2.36
	Ust	ENSRNOG00000016381	-2.35
	LOC100912399_2	ENSRNOG00000050275	-2.35
	Abl1_1	ENSRNOG00000009371	-2.35
	Prkce	ENSRNOG00000015603	-2.35
	Hykk	ENSRNOG00000013419	-2.35
	Fam171b	ENSRNOG00000004783	-2.34
	Cpvl	ENSRNOG00000009172	-2.34
	AABR07033887.1	ENSRNOG00000045728	-2.34
	Tmem132c	ENSRNOG00000000963	-2.34
	Myom2	ENSRNOG00000011754	-2.34
	Ppargc1b	ENSRNOG00000017503	-2.34
	Rab27b	ENSRNOG00000012176	-2.34
	Tceal5	ENSRNOG00000046280	-2.34
	LOC501467_1	ENSRNOG00000052999	-2.33
	Hist2h4	ENSRNOG00000048735	-2.33
	Rgs5	ENSRNOG00000002730	-2.33
	Cplx2	ENSRNOG00000000105	-2.33
	FAM120C	ENSRNOG00000062231	-2.33
	Nkpd1	ENSRNOG00000043378	-2.32
	Luzp2	ENSRNOG00000021507	-2.32
	Sorbs1	ENSRNOG00000015658	-2.32
	Syn3	ENSRNOG00000026866	-2.32
	Nefm	ENSRNOG00000013916	-2.32
	Pde1c	ENSRNOG00000012337	-2.31
	Mpv17l	ENSRNOG00000003285	-2.31
	Pcdhgb5	ENSRNOG00000039457	-2.31
	Itpr2	ENSRNOG00000001804	-2.3
	Tns4	ENSRNOG00000027350	-2.3
	Heg1	ENSRNOG00000001793	-2.3
	Clcn2	ENSRNOG00000050854	-2.3
	RGD1560492	ENSRNOG00000057827	-2.3
	Mtx3	ENSRNOG00000023837	-2.29
	RGD1560470	ENSRNOG00000033863	-2.29
	Vps13a	ENSRNOG00000025539	-2.28
	Rnf180	ENSRNOG00000043329	-2.28
	LOC100911625	ENSRNOG00000048365	-2.28
	Tmem220	ENSRNOG00000003367	-2.28
	Lrrc58	ENSRNOG00000027151	-2.28
	Map3k20	ENSRNOG00000001515	-2.27
	LOC108348081	ENSRNOG00000023841	-2.27
	Sytl4	ENSRNOG00000003526	-2.27
	LOC100910478	ENSRNOG00000048310	-2.26
	Bmp6	ENSRNOG00000013717	-2.26
	Hist1h1t	ENSRNOG00000061863	-2.26
	Pdxk	ENSRNOG00000049937	-2.26
	LOC680227	ENSRNOG00000037911	-2.26
	Tlk1_1	ENSRNOG00000060572	-2.25
	Cd163	ENSRNOG00000010253	-2.25
	Tmem64	ENSRNOG00000007426	-2.25
	Hs3st3b1	ENSRNOG00000003384	-2.25
	RGD1312005	ENSRNOG00000022429	-2.25
	Col13a1	ENSRNOG00000000552	-2.25
	Gspt2	ENSRNOG00000048817	-2.25
	Nell1	ENSRNOG00000015675	-2.24
	Gbp1	ENSRNOG00000023943	-2.24
	Crb2	ENSRNOG00000025498	-2.24
	Gpr161	ENSRNOG00000003073	-2.24
	Mib1	ENSRNOG00000013281	-2.24
	LOC100911769	ENSRNOG00000055809	-2.23
	Trpa1	ENSRNOG00000007354	-2.23
	Ddx58	ENSRNOG00000006384	-2.23
	Col9a2	ENSRNOG00000011502	-2.23
	Nipal3	ENSRNOG00000037165	-2.23
	Zbtb4	ENSRNOG00000014689	-2.23
	Mpp2	ENSRNOG00000059683	-2.23
	Fat4	ENSRNOG00000028335	-2.22
	Nek10	ENSRNOG00000005883	-2.22
	Ces2h	ENSRNOG00000039079	-2.22
	Arhgap6	ENSRNOG00000003956	-2.22
	Rassf10	ENSRNOG00000014847	-2.21
	Crabp2_1	ENSRNOG00000048421	-2.21
	F2	ENSRNOG00000016325	-2.21
	Crebl2	ENSRNOG00000007115	-2.21
	Foxd2	ENSRNOG00000007759	-2.21
	Cdcp1	ENSRNOG00000004743	-2.21
	Pcdhga5	ENSRNOG00000027299	-2.21
	Mapk4	ENSRNOG00000015401	-2.21
	Barhl1	ENSRNOG00000013209	-2.2
	Plb1	ENSRNOG00000026037	-2.2
	Angpt1	ENSRNOG00000005854	-2.2
	Mafa	ENSRNOG00000007668	-2.2
	Klhl11	ENSRNOG00000016921	-2.2
	Ndrg3	ENSRNOG00000036813	-2.19
	Prox2	ENSRNOG00000005054	-2.19
	Wnk2	ENSRNOG00000016684	-2.19
	C7	ENSRNOG00000061379	-2.18
	Nat8f4	ENSRNOG00000057086	-2.18
	Plxnb1	ENSRNOG00000029510	-2.18
	Aqp11	ENSRNOG00000013358	-2.17
	Xrra1	ENSRNOG00000026503	-2.17
	Cdh6	ENSRNOG00000013535	-2.17
	Samd12	ENSRNOG00000043390	-2.17
	Zfp37_2	ENSRNOG00000051078	-2.16
	Rnf43	ENSRNOG00000007606	-2.16
	Dtx1	ENSRNOG00000050848	-2.16
	Mapre2_1	ENSRNOG00000047261	-2.16
	Rab11fip2	ENSRNOG00000009523	-2.15
	Fer1l6	ENSRNOG00000025300	-2.15
	Usp2	ENSRNOG00000006663	-2.15
	Psd3	ENSRNOG00000013884	-2.15
	Mcc_2	ENSRNOG00000011271	-2.15
	Fam174b	ENSRNOG00000012369	-2.14
	Ncoa2	ENSRNOG00000007975	-2.14
	Cgnl1	ENSRNOG00000054080	-2.14
	RGD1566368	ENSRNOG00000006010	-2.14
	Sh3rf2	ENSRNOG00000018780	-2.14
	Zyg11b	ENSRNOG00000010859	-2.13
	Fcmr	ENSRNOG00000004441	-2.13
	P2ry1	ENSRNOG00000014232	-2.12
	Lrp6	ENSRNOG00000006338	-2.12
	LOC103691013	ENSRNOG00000050511	-2.12
	Tmtc4	ENSRNOG00000014310	-2.12
	Pi16	ENSRNOG00000000525	-2.12
	Il1rapl1	ENSRNOG00000029663	-2.12
	Phactr2	ENSRNOG00000015473	-2.11
	Pde8b	ENSRNOG00000010280	-2.11
	Kcnb1	ENSRNOG00000046949	-2.11
	RGD1309821	ENSRNOG00000023208	-2.11
	Plcl1	ENSRNOG00000032659	-2.11
	Itgb4	ENSRNOG00000005580	-2.11
	Map3k13	ENSRNOG00000025423	-2.11
	Cers4	ENSRNOG00000001072	-2.11
	Bcl2	ENSRNOG00000002791	-2.11
	C4b	ENSRNOG00000030729	-2.11
	Il6st	ENSRNOG00000013963	-2.1
	Syde2	ENSRNOG00000026186	-2.1
	Sptbn1	ENSRNOG00000005434	-2.1
	Aff3	ENSRNOG00000018830	-2.09
	Ehhadh	ENSRNOG00000001770	-2.09
	Klf9	ENSRNOG00000014215	-2.08
	LOC103693608	ENSRNOG00000049965	-2.08
	Hlcs	ENSRNOG00000001686	-2.08
	RGD1566359	ENSRNOG00000047934	-2.08
	Greb1l	ENSRNOG00000023492	-2.08
	Fut1	ENSRNOG00000020995	-2.07
	Olfml1	ENSRNOG00000056562	-2.07
	Hipk3	ENSRNOG00000011358	-2.07
	Il12rb2	ENSRNOG00000007270	-2.07
	LOC103692170	ENSRNOG00000022326	-2.07
	AC096601.1	ENSRNOG00000024177	-2.07
	Cyp2d4	ENSRNOG00000032261	-2.07
	Kmt2a	ENSRNOG00000015133	-2.07
	Cacna1s	ENSRNOG00000046231	-2.07
	Car13	ENSRNOG00000021323	-2.06
	Spo11	ENSRNOG00000006732	-2.06
	Ica1l	ENSRNOG00000017258	-2.06
	Amph	ENSRNOG00000012490	-2.06
	Isoc1	ENSRNOG00000019711	-2.06
	Apcdd1	ENSRNOG00000043304	-2.06
	Sntb2	ENSRNOG00000020344	-2.06
	Nr2c2	ENSRNOG00000010536	-2.05
	Btbd11	ENSRNOG00000005758	-2.05
	Fgfr4	ENSRNOG00000016763	-2.05
	Rprm	ENSRNOG00000005109	-2.04
	LOC103690120	ENSRNOG00000058821	-2.04
	Tmed8	ENSRNOG00000045857	-2.04
	Kcne4	ENSRNOG00000048478	-2.04
	Zbtb20	ENSRNOG00000056716	-2.04
	Zfp106	ENSRNOG00000052583	-2.03
	Tuba3a	ENSRNOG00000032967	-2.03
	Lgi2	ENSRNOG00000003887	-2.03
	Dock5	ENSRNOG00000024703	-2.03
	Pcdhb7	ENSRNOG00000046264	-2.03
	Npr3	ENSRNOG00000019184	-2.02
	Ppm1k	ENSRNOG00000006893	-2.02
	Ccser1	ENSRNOG00000029321	-2.02
	Ccnd2	ENSRNOG00000057710	-2.02
	Socs7	ENSRNOG00000059008	-2.02
	Krt15	ENSRNOG00000014099	-2.02
	Shisa3	ENSRNOG00000025670	-2.02
	Chrdl1	ENSRNOG00000004330	-2.02
	Lzts3	ENSRNOG00000021231	-2.01
	Klrg2	ENSRNOG00000006814	-2.01
	Cux2	ENSRNOG00000001259	-2.01
	Kif13b	ENSRNOG00000013089	-2.01
	Pdha1l1	ENSRNOG00000014745	-2.01
	Il2ra	ENSRNOG00000047647	-2.01
	RGD1566085	ENSRNOG00000049970	-2.01
	Eid2b	ENSRNOG00000045545	-2
	Tnik	ENSRNOG00000012422	-2
	Rassf2	ENSRNOG00000021261	-2
	Hipk2	ENSRNOG00000007034	-2
	Tln2	ENSRNOG00000018373	-2
	Nfe2l1	ENSRNOG00000008830	-2
	Ddr2	ENSRNOG00000002881	-2
	Zic5	ENSRNOG00000014358	-2
	Xiap	ENSRNOG00000006967	-2
	Zhx2	ENSRNOG00000005417	-1.99
	Cdc42bpg	ENSRNOG00000027456	-1.98
	Adcy9	ENSRNOG00000049768	-1.98
	Prkca	ENSRNOG00000003491	-1.98
	Dcp2_1	ENSRNOG00000045895	-1.98
	Rmnd5a	ENSRNOG00000028422	-1.97
	Fam151a	ENSRNOG00000007799	-1.97
	Rrm2b	ENSRNOG00000025454	-1.97
	Dnajc28	ENSRNOG00000002026	-1.97
	Clcn3	ENSRNOG00000010682	-1.97
	Celf2	ENSRNOG00000023661	-1.97
	Pcdh19	ENSRNOG00000003929	-1.97
	Smarca2	ENSRNOG00000011931	-1.96
	Avl9	ENSRNOG00000013314	-1.96
	Atp7b	ENSRNOG00000012878	-1.96
	Tmc7	ENSRNOG00000016679	-1.95
	LOC100912527	ENSRNOG00000046844	-1.95
	Bhlhe41	ENSRNOG00000048961	-1.95
	Nf1	ENSRNOG00000013780	-1.95
	Shroom3	ENSRNOG00000002208	-1.95
	AABR07040412.1	ENSRNOG00000057826	-1.95
	Mamstr	ENSRNOG00000024580	-1.94
	Slc35e2b	ENSRNOG00000017075	-1.94
	Myo5c	ENSRNOG00000008356	-1.94
	Kcnj2	ENSRNOG00000004720	-1.94
	LOC108348771	ENSRNOG00000039471	-1.94
	Ddo	ENSRNOG00000000582	-1.94
	Batf2	ENSRNOG00000021018	-1.93
	Pgm5	ENSRNOG00000015406	-1.93
	Amotl1	ENSRNOG00000008990	-1.93
	Clic5	ENSRNOG00000047218	-1.93
	Cd2ap	ENSRNOG00000011987	-1.93
	Prdm11	ENSRNOG00000008674	-1.92
	Cpne3	ENSRNOG00000006298	-1.92
	Irs1	ENSRNOG00000014597	-1.92
	Cpd	ENSRNOG00000003873	-1.92
	Fam65b	ENSRNOG00000018804	-1.92
	Colec12	ENSRNOG00000016366	-1.92
	Tcaf1	ENSRNOG00000017911	-1.91
	Cspg5	ENSRNOG00000020833	-1.91
	Zfp605	ENSRNOG00000037428	-1.91
	Slc41a1	ENSRNOG00000042320	-1.91
	Ubr1	ENSRNOG00000037207	-1.9
	Dnal1	ENSRNOG00000042333	-1.9
	Zkscan1	ENSRNOG00000001335	-1.9
	Ptpn14	ENSRNOG00000003407	-1.9
	Acox2	ENSRNOG00000007378	-1.9
	Kbtbd11	ENSRNOG00000012333	-1.9
	AABR07028488.1	ENSRNOG00000049614	-1.9
	Igf1r	ENSRNOG00000014187	-1.89
	Gabpb2	ENSRNOG00000021105	-1.89
	Angptl2	ENSRNOG00000016678	-1.89
	Hist1h4b	ENSRNOG00000045978	-1.89
	Mob3b	ENSRNOG00000009453	-1.89
	RGD1310429	ENSRNOG00000000237	-1.89
	Axin2	ENSRNOG00000055010	-1.89
	Klhl3	ENSRNOG00000019533	-1.89
	Selenbp1	ENSRNOG00000053812	-1.88
	Rictor	ENSRNOG00000011341	-1.87
	Rimklb	ENSRNOG00000023814	-1.87
	Ep300	ENSRNOG00000000190	-1.87
	Dcbld2	ENSRNOG00000055281	-1.87
	Setd1b	ENSRNOG00000001337	-1.87
	Nr3c1_2	ENSRNOG00000048800	-1.87
	Rgag1	ENSRNOG00000049853	-1.87
	Dph6	ENSRNOG00000037356	-1.86
	Sspn	ENSRNOG00000001807	-1.86
	Elovl5	ENSRNOG00000006331	-1.86
	Pgam2	ENSRNOG00000013532	-1.86
	Peli2	ENSRNOG00000012363	-1.86
	Adgra2	ENSRNOG00000012991	-1.86
	Bag4	ENSRNOG00000042560	-1.86
	Reps2	ENSRNOG00000061508	-1.86
	LOC100909824	ENSRNOG00000046338	-1.85
	Crtc3	ENSRNOG00000011975	-1.85
	Gab2	ENSRNOG00000011882	-1.85
	Dusp16	ENSRNOG00000006628	-1.85
	Lpin1	ENSRNOG00000004377	-1.85
	Matn2	ENSRNOG00000006060	-1.85
	Trim37	ENSRNOG00000006248	-1.85
	Pcdhga6	ENSRNOG00000027296	-1.85
	Palmd	ENSRNOG00000058609	-1.84
	Fam126b	ENSRNOG00000025079	-1.84
	Epha4	ENSRNOG00000013213	-1.84
	Fndc9	ENSRNOG00000006549	-1.84
	Pcdhb11	ENSRNOG00000020066	-1.84
	Irgq	ENSRNOG00000046500	-1.83
	Nova1	ENSRNOG00000031440	-1.83
	Spsb4	ENSRNOG00000012862	-1.83
	Robo2	ENSRNOG00000029598	-1.83
	Pcdhga11	ENSRNOG00000027232	-1.83
	Ss18l1	ENSRNOG00000060010	-1.82
	Tcaim	ENSRNOG00000004085	-1.82
	Sarm1	ENSRNOG00000010244	-1.82
	Tex14	ENSRNOG00000023698	-1.82
	Pgpep1	ENSRNOG00000019639	-1.82
	Akap7	ENSRNOG00000013202	-1.81
	Wdr93	ENSRNOG00000026514	-1.81
	Lin7c	ENSRNOG00000045698	-1.81
	Yap1	ENSRNOG00000005933	-1.81
	Gnb5	ENSRNOG00000047799	-1.81
	Per1	ENSRNOG00000007387	-1.81
	Bod1l1	ENSRNOG00000050437	-1.81
	RGD1560883_1	ENSRNOG00000045639	-1.8
	Rab19	ENSRNOG00000009030	-1.8
	Rad54l2	ENSRNOG00000013570	-1.8
	Larp4b	ENSRNOG00000015888	-1.8
	Abcb7	ENSRNOG00000002790	-1.8
	Micb	ENSRNOG00000057645	-1.79
	Slc5a11	ENSRNOG00000013407	-1.79
	Sp4	ENSRNOG00000005472	-1.79
	Stxbp4	ENSRNOG00000032768	-1.79
	Zbtb41	ENSRNOG00000011137	-1.79
	Peg3	ENSRNOG00000014791	-1.78
	Rsf1	ENSRNOG00000024194	-1.78
	Atg13	ENSRNOG00000016984	-1.78
	Phf20	ENSRNOG00000019948	-1.78
	Rora	ENSRNOG00000027145	-1.78
	Zbtb37	ENSRNOG00000026907	-1.78
	Adgrl3	ENSRNOG00000030149	-1.78
	Rcbtb1	ENSRNOG00000021712	-1.78
	Atrx_2	ENSRNOG00000056703	-1.78
	Hmgn5b	ENSRNOG00000029078	-1.77
	Tbx15	ENSRNOG00000019565	-1.77
	Cachd1	ENSRNOG00000010514	-1.77
	Susd6	ENSRNOG00000045941	-1.77
	Fam63b	ENSRNOG00000061337	-1.77
	Sema3b	ENSRNOG00000016512	-1.77
	Bptf	ENSRNOG00000047296	-1.77
	Lrch3	ENSRNOG00000001774	-1.77
	Wls	ENSRNOG00000036816	-1.76
	Slc25a12	ENSRNOG00000022922	-1.76
	Rgmb	ENSRNOG00000048190	-1.75
	Eml2	ENSRNOG00000030127	-1.75
	Nr4a3	ENSRNOG00000005964	-1.75
	Tnrc6c	ENSRNOG00000022395	-1.75
	Kif16b	ENSRNOG00000004951	-1.74
	Arhgap32	ENSRNOG00000008709	-1.74
	Cyp39a1	ENSRNOG00000010519	-1.74
	Msra	ENSRNOG00000012440	-1.74
	Lonrf1	ENSRNOG00000053706	-1.74
	Fbxl17	ENSRNOG00000013875	-1.73
	Ptpdc1	ENSRNOG00000026564	-1.73
	Ccdc3	ENSRNOG00000017933	-1.73
	Fam13c	ENSRNOG00000000275	-1.73
	Serinc1	ENSRNOG00000029360	-1.73
	Arhgef12	ENSRNOG00000008924	-1.72
	Utp6	ENSRNOG00000014209	-1.72
	Nrg2	ENSRNOG00000019093	-1.72
	Pcdhga7	ENSRNOG00000027290	-1.72
	Ipp	ENSRNOG00000016183	-1.71
	AABR07006458.1	ENSRNOG00000046420	-1.7
	Agbl2	ENSRNOG00000008467	-1.69
	Zc3h7b	ENSRNOG00000055925	-1.69
	Fam171a1	ENSRNOG00000016534	-1.69
	Phkb	ENSRNOG00000024101	-1.69
	Hist1h1c	ENSRNOG00000054978	-1.68
	Dennd4c	ENSRNOG00000008036	-1.67
	Txndc16	ENSRNOG00000006334	-1.67
	Clmn	ENSRNOG00000011044	-1.66
	Amotl2	ENSRNOG00000008487	-1.66
	Zfp316	ENSRNOG00000001094	-1.66
	RT1-M6-2	ENSRNOG00000040052	-1.66
	Cep85l	ENSRNOG00000000414	-1.66
	Zswim1	ENSRNOG00000015735	-1.64
	Auts2	ENSRNOG00000000885	-1.64
	Nbeal1	ENSRNOG00000021525	-1.63
	Fam199x	ENSRNOG00000049849	-1.6
	Fam155b	ENSRNOG00000038066	-1.58
	Ash1l	ENSRNOG00000020386	-1.56
	Zfp212	ENSRNOG00000006711	-1.55
	Dhx9	ENSRNOG00000002735	-1.55
	article title; Involvement of neutrophils in machineries underlying the rupture of intracranial aneurysms in rats Authors; Mika Kushamae, Haruka Miyata, Manabu Shirai, Kampei Shimizu, Mieko Oka, Hirokazu Koseki, Yu Abekura, Isao Ono, Kazuhiko Nozaki, Tohru Mizutani, Tomohiro Aoki
